# Supplementary material for: New Propargyloxy Derivatives of Galangin, Kaempferol and Fisetin—Synthesis, Spectroscopic Analysis and In Vitro Anticancer Activity on Head and Neck Cancer Cells
Source: Cells. 2023 Sep 15;12(18):2288. doi: 10.3390/cells12182288 (PMC10528839; doi:10.3390/cells12182288)
Supplement: Supplementary file 1 [file cells-12-02288-s001.zip]

Archive with 1 entries (1 files):
- cells-2592073-supplementary.pdf
